# Supplementary material for: Synthesis and binding studies of two new macrocyclic receptors for the stereoselective recognition of dipeptides
Source: Beilstein J Org Chem. 2010 Jan 19;6:5. doi: 10.3762/bjoc.6.5 (PMC2870531; doi:10.3762/bjoc.6.5)
Supplement: File 2 — CIF for the solid-state structure of 1 [file Beilstein_J_Org_Chem-06-05-s002.cif]

 
data_amc487_0m 
 
_audit_creation_method            SHELXL-97 
_chemical_name_systematic 
; 
 ? 
; 
_chemical_name_common             ? 
_chemical_melting_point           ? 
_chemical_formula_moiety          ? 
_chemical_formula_sum 
 'C56 H48 N4 O12' 
_chemical_formula_weight          968.98 
 
loop_ 
 _atom_type_symbol 
 _atom_type_description 
 _atom_type_scat_dispersion_real 
 _atom_type_scat_dispersion_imag 
 _atom_type_scat_source 
 'C'  'C'   0.0033   0.0016 
 'International Tables Vol C Tables 4.2.6.8 and 6.1.1.4' 
 'H'  'H'   0.0000   0.0000 
 'International Tables Vol C Tables 4.2.6.8 and 6.1.1.4' 
 'N'  'N'   0.0061   0.0033 
 'International Tables Vol C Tables 4.2.6.8 and 6.1.1.4' 
 'O'  'O'   0.0106   0.0060 
 'International Tables Vol C Tables 4.2.6.8 and 6.1.1.4' 
 
_symmetry_cell_setting            Monoclinic 
_symmetry_space_group_name_H-M    C2    
 
loop_ 
 _symmetry_equiv_pos_as_xyz 
 'x, y, z' 
 '-x, y, -z' 
 'x+1/2, y+1/2, z' 
 '-x+1/2, y+1/2, -z' 
 
_cell_length_a                    29.889(3) 
_cell_length_b                    5.2454(5) 
_cell_length_c                    31.439(3) 
_cell_angle_alpha                 90.00 
_cell_angle_beta                  96.584(5) 
_cell_angle_gamma                 90.00 
_cell_volume                      4896.4(7) 
_cell_formula_units_Z             4 
_cell_measurement_temperature     100(2) 
_cell_measurement_reflns_used    1431
_cell_measurement_theta_min        2.61
_cell_measurement_theta_max       19.32
 
_exptl_crystal_description        Needle 
_exptl_crystal_colour             translucent 
_exptl_crystal_size_max           0.20 
_exptl_crystal_size_mid           0.03 
_exptl_crystal_size_min           0.01 
_exptl_crystal_density_meas       ? 
_exptl_crystal_density_diffrn     1.314 
_exptl_crystal_density_method     'not measured' 
_exptl_crystal_F_000              2032 
_exptl_absorpt_coefficient_mu     0.093 
_exptl_absorpt_correction_type    empirical
_exptl_absorpt_correction_T_min   0.98
_exptl_absorpt_correction_T_max   1.0
_exptl_absorpt_process_details     
; 
 SADABS Version 2008/1 Bruker-Nonius
 Blessing, Acta Cryst. (1995) A51 33-38
; 
_exptl_special_details 
; 
 It should be noted that the esd's of the cell dimensions are probably too low;
 they should be multiplied by a factor of 2 to 10
; 
_diffrn_ambient_temperature       100(2)
_diffrn_measurement_specimen_suppport
                'magnetic support whith 10 micron nylon fiber cryoloop'
_diffrn_radiation_wavelength      0.71073 
_diffrn_radiation_type            MoK\a 
_diffrn_source                    'rotating anode X-ray tube' 
_diffrn_source_type               'Bruker-Nonius FR 591'
_diffrn_source_power              50
_diffrn_source_current            70
_diffrn_source_size               '3 mm x 0.3 mm fine focus'
_diffrn_radiation_monochromator   'Multilayer Montel 200 mirrors' 
_diffrn_detector_type             '4K CCD area detector APEX II' 
_diffrn_measurement_device_type   'Kappa 4-axis goniometer bruker-nonius' 
_diffrn_measurement_method         
;
 Fullsphere data collection, phi and omega scans
;
_diffrn_detector_area_resol_mean  512 
_diffrn_reflns_number             21378 
_diffrn_reflns_av_R_equivalents   0.1120 
_diffrn_reflns_av_sigmaI/netI     0.1399 
_diffrn_reflns_limit_h_min        -35 
_diffrn_reflns_limit_h_max        36 
_diffrn_reflns_limit_k_min        -6 
_diffrn_reflns_limit_k_max        4 
_diffrn_reflns_limit_l_min        -37 
_diffrn_reflns_limit_l_max        38 
_diffrn_reflns_theta_min          2.61 
_diffrn_reflns_theta_max          25.49 
_reflns_number_total              7891 
_reflns_number_gt                 3769 
_reflns_threshold_expression      >2sigma(I)
 
_computing_data_collection        'Bruker APEX2 v2009.1-0' 
_computing_cell_refinement        'Bruker APEX2 v2009.1-0' 
_computing_data_reduction         'Bruker SAINT V7.60A' 
_computing_structure_solution     'SHELXS-97 (Sheldrick, 2008)' 
_computing_structure_refinement   'SHELXS-97 (Sheldrick, 2008)' 
_computing_molecular_graphics     'Bruker SHELXTL' 
_computing_publication_material   'Bruker SHELXTL' 
 
_refine_special_details 
; 
 Refinement of F^2^ against ALL reflections.  The weighted R-factor wR and 
 goodness of fit S are based on F^2^, conventional R-factors R are based 
 on F, with F set to zero for negative F^2^. The threshold expression of 
 F^2^ > 2sigma(F^2^) is used only for calculating R-factors(gt) etc. and is 
 not relevant to the choice of reflections for refinement.  R-factors based 
 on F^2^ are statistically about twice as large as those based on F, and R- 
 factors based on ALL data will be even larger. 
; 
 
_refine_ls_structure_factor_coef  Fsqd  
_refine_ls_matrix_type            full 
_refine_ls_weighting_scheme       calc  
_refine_ls_weighting_details 
 'calc w=1/[\s^2^(Fo^2^)+(0.1430P)^2^+0.0000P] where P=(Fo^2^+2Fc^2^)/3' 
_atom_sites_solution_primary      direct 
_atom_sites_solution_secondary    difmap 
_atom_sites_solution_hydrogens    geom 
_refine_ls_hydrogen_treatment     noref
_refine_ls_extinction_method      none 
_refine_ls_extinction_coef        ? 
_refine_ls_abs_structure_details 
 'Flack H D (1983), Acta Cryst. A39, 876-881' 
_refine_ls_abs_structure_Flack    5(3) 
_refine_ls_number_reflns          7891 
_refine_ls_number_parameters      651 
_refine_ls_number_restraints      2 
_refine_ls_R_factor_all           0.1867 
_refine_ls_R_factor_gt            0.0943 
_refine_ls_wR_factor_ref          0.2944 
_refine_ls_wR_factor_gt           0.2314 
_refine_ls_goodness_of_fit_ref    1.038 
_refine_ls_restrained_S_all       1.038 
_refine_ls_shift/su_max           0.000 
_refine_ls_shift/su_mean          0.000 
 
loop_ 
 _atom_site_label 
 _atom_site_type_symbol 
 _atom_site_fract_x 
 _atom_site_fract_y 
 _atom_site_fract_z 
 _atom_site_U_iso_or_equiv 
 _atom_site_adp_type 
 _atom_site_occupancy 
 _atom_site_symmetry_multiplicity 
 _atom_site_calc_flag 
 _atom_site_refinement_flags 
 _atom_site_disorder_assembly 
 _atom_site_disorder_group 
C1 C 0.64275(19) 0.0259(16) 0.6151(3) 0.059(2) Uani 1 1 d . . . 
H1 H 0.6361 -0.1182 0.5945 0.070 Uiso 1 1 calc R . . 
C2 C 0.6133(2) 0.252(2) 0.6001(3) 0.069(2) Uani 1 1 d . . . 
C3 C 0.5394(2) 0.405(2) 0.5916(3) 0.100(4) Uani 1 1 d . . . 
H3C H 0.5433 0.4567 0.5623 0.150 Uiso 1 1 calc R . . 
H3D H 0.5456 0.5511 0.6109 0.150 Uiso 1 1 calc R . . 
H3E H 0.5084 0.3471 0.5928 0.150 Uiso 1 1 calc R . . 
C4 C 0.7253(2) -0.049(2) 0.6201(3) 0.067(3) Uani 1 1 d . . . 
C5 C 0.77149(19) 0.0736(18) 0.6172(3) 0.066(2) Uani 1 1 d . . . 
H5 H 0.7898 -0.0470 0.6017 0.079 Uiso 1 1 calc R . . 
C6 C 0.7860(2) 0.324(2) 0.5569(3) 0.065(2) Uani 1 1 d . . . 
C7 C 0.8066(2) 0.602(2) 0.5029(3) 0.077(3) Uani 1 1 d . . . 
H7A H 0.7999 0.7762 0.4917 0.093 Uiso 1 1 calc R . . 
H7B H 0.7939 0.4786 0.4810 0.093 Uiso 1 1 calc R . . 
C8 C 0.8571(2) 0.567(2) 0.5112(3) 0.084(3) Uani 1 1 d . . . 
C9 C 0.8802(3) 0.372(2) 0.4956(4) 0.098(3) Uani 1 1 d . . . 
H9 H 0.8648 0.2455 0.4779 0.118 Uiso 1 1 calc R . . 
C10 C 0.9284(3) 0.358(3) 0.5062(4) 0.116(4) Uani 1 1 d . . . 
H10 H 0.9445 0.2236 0.4947 0.139 Uiso 1 1 calc R . . 
C11 C 0.9507(3) 0.528(3) 0.5314(4) 0.109(4) Uani 1 1 d . . . 
H11 H 0.9821 0.5084 0.5394 0.130 Uiso 1 1 calc R . . 
C12 C 0.9281(3) 0.732(3) 0.5460(5) 0.148(6) Uani 1 1 d . . . 
H12 H 0.9440 0.8617 0.5627 0.178 Uiso 1 1 calc R . . 
C13 C 0.8811(3) 0.747(3) 0.5358(4) 0.129(5) Uani 1 1 d . . . 
H13 H 0.8654 0.8862 0.5463 0.154 Uiso 1 1 calc R . . 
C14 C 0.7942(2) 0.100(2) 0.6632(3) 0.082(3) Uani 1 1 d . . . 
H14A H 0.7767 0.2229 0.6786 0.098 Uiso 1 1 calc R . . 
H14B H 0.7930 -0.0670 0.6777 0.098 Uiso 1 1 calc R . . 
C15 C 0.8432(2) 0.189(2) 0.6668(3) 0.074(3) Uani 1 1 d . . . 
C16 C 0.8701(2) 0.181(2) 0.6344(3) 0.090(3) Uani 1 1 d . . . 
H16 H 0.8574 0.1217 0.6071 0.108 Uiso 1 1 calc R . . 
C17 C 0.9145(2) 0.254(2) 0.6395(3) 0.086(3) Uani 1 1 d . . . 
H17 H 0.9317 0.2518 0.6158 0.103 Uiso 1 1 calc R . . 
C18 C 0.9342(2) 0.330(2) 0.6798(3) 0.074(3) Uani 1 1 d . . . 
C19 C 0.9074(2) 0.346(2) 0.7134(3) 0.081(3) Uani 1 1 d . . . 
H19 H 0.9200 0.4043 0.7408 0.097 Uiso 1 1 calc R . . 
C20 C 0.86192(19) 0.274(2) 0.7064(3) 0.075(3) Uani 1 1 d . . . 
H20 H 0.8438 0.2837 0.7292 0.090 Uiso 1 1 calc R . . 
C21 C 0.9835(2) 0.402(2) 0.6861(3) 0.076(3) Uani 1 1 d . . . 
C22 C 1.0012(2) 0.547(2) 0.7238(3) 0.078(3) Uani 1 1 d . . . 
C23 C 1.0425(2) 0.484(3) 0.7450(3) 0.108(5) Uani 1 1 d . . . 
H23 H 1.0597 0.3511 0.7342 0.129 Uiso 1 1 calc R . . 
C24 C 1.0588(2) 0.608(3) 0.7809(3) 0.110(5) Uani 1 1 d . . . 
H24 H 1.0856 0.5459 0.7966 0.132 Uiso 1 1 calc R . . 
C25 C 1.0383(2) 0.826(3) 0.7964(3) 0.123(6) Uani 1 1 d . . . 
C26 C 0.99774(18) 0.911(2) 0.7728(2) 0.082(3) Uani 1 1 d . . . 
H26 H 0.9828 1.0603 0.7807 0.098 Uiso 1 1 calc R . . 
C27 C 0.9807(2) 0.765(2) 0.7375(3) 0.072(3) Uani 1 1 d . . . 
H27 H 0.9532 0.8176 0.7219 0.087 Uiso 1 1 calc R . . 
C28 C 1.0547(2) 0.982(3) 0.8354(2) 0.137(6) Uani 1 1 d . . . 
H28A H 1.0406 1.1530 0.8333 0.164 Uiso 1 1 calc R . . 
H28B H 1.0878 1.0028 0.8376 0.164 Uiso 1 1 calc R . . 
C29 C 1.0414(2) 0.840(4) 0.8759(3) 0.172(9) Uani 1 1 d . . . 
H29 H 1.0597 0.6800 0.8800 0.206 Uiso 1 1 calc R . . 
C30 C 1.0546(3) 1.016(4) 0.9138(3) 0.165(9) Uani 1 1 d . . . 
C31 C 1.0539(3) 1.074(5) 0.9872(3) 0.204(12) Uani 1 1 d . . . 
H31A H 1.0358 1.2297 0.9875 0.306 Uiso 1 1 calc R . . 
H31B H 1.0857 1.1200 0.9875 0.306 Uiso 1 1 calc R . . 
H31C H 1.0500 0.9710 1.0125 0.306 Uiso 1 1 calc R . . 
C32 C 0.9610(4) 0.998(7) 0.8696(5) 0.204(16) Uani 1 1 d D . . 
C33 C 0.9124(2) 0.888(3) 0.8641(2) 0.144(7) Uani 1 1 d D . . 
H33 H 0.9129 0.7032 0.8562 0.172 Uiso 1 1 calc R . . 
C34 C 0.8735(5) 0.711(6) 0.9219(4) 0.173(12) Uani 1 1 d . . . 
C35 C 0.8367(5) 0.575(5) 0.9798(4) 0.182(9) Uani 1 1 d . . . 
H35A H 0.8589 0.4355 0.9856 0.219 Uiso 1 1 calc R . . 
H35B H 0.8093 0.5059 0.9631 0.219 Uiso 1 1 calc R . . 
C36 C 0.8250(3) 0.696(5) 1.0227(3) 0.155(8) Uani 1 1 d . . . 
C37 C 0.8402(3) 0.587(5) 1.0607(4) 0.173(9) Uani 1 1 d . . . 
H37 H 0.8595 0.4424 1.0612 0.207 Uiso 1 1 calc R . . 
C38 C 0.8278(3) 0.683(5) 1.0987(4) 0.164(9) Uani 1 1 d . . . 
H38 H 0.8378 0.6067 1.1255 0.197 Uiso 1 1 calc R . . 
C39 C 0.7996(5) 0.899(5) 1.0954(3) 0.156(7) Uani 1 1 d . . . 
H39 H 0.7912 0.9710 1.1210 0.187 Uiso 1 1 calc R . . 
C40 C 0.7833(4) 1.014(4) 1.0570(3) 0.143(7) Uani 1 1 d . . . 
H40 H 0.7629 1.1534 1.0556 0.172 Uiso 1 1 calc R . . 
C41 C 0.7988(4) 0.909(4) 1.0204(3) 0.157(8) Uani 1 1 d . . . 
H41 H 0.7909 0.9888 0.9934 0.188 Uiso 1 1 calc R . . 
C42 C 0.8850(2) 1.042(3) 0.8283(2) 0.135(6) Uani 1 1 d . . . 
H42A H 0.8838 1.2225 0.8372 0.161 Uiso 1 1 calc R . . 
H42B H 0.9004 1.0345 0.8021 0.161 Uiso 1 1 calc R . . 
C43 C 0.8372(2) 0.941(3) 0.8183(2) 0.103(4) Uani 1 1 d . . . 
C44 C 0.8049(2) 0.994(3) 0.8455(2) 0.122(6) Uani 1 1 d . . . 
H44 H 0.8124 1.0991 0.8698 0.146 Uiso 1 1 calc R . . 
C45 C 0.7614(2) 0.893(3) 0.8374(2) 0.104(5) Uani 1 1 d . . . 
H45 H 0.7396 0.9299 0.8563 0.125 Uiso 1 1 calc R . . 
C46 C 0.75026(19) 0.741(2) 0.8020(2) 0.082(3) Uani 1 1 d . . . 
C47 C 0.78162(18) 0.693(2) 0.7739(2) 0.070(3) Uani 1 1 d . . . 
H47 H 0.7738 0.5932 0.7489 0.083 Uiso 1 1 calc R . . 
C48 C 0.82445(19) 0.793(2) 0.7828(2) 0.086(4) Uani 1 1 d . . . 
H48 H 0.8460 0.7571 0.7636 0.103 Uiso 1 1 calc R . . 
C49 C 0.70114(19) 0.651(2) 0.7933(2) 0.074(3) Uani 1 1 d . . . 
C50 C 0.68629(18) 0.469(2) 0.7595(2) 0.073(3) Uani 1 1 d . . . 
C51 C 0.64220(18) 0.493(2) 0.7390(2) 0.071(3) Uani 1 1 d . . . 
H51 H 0.6236 0.6279 0.7467 0.085 Uiso 1 1 calc R . . 
C52 C 0.6256(2) 0.321(2) 0.7076(2) 0.069(3) Uani 1 1 d . . . 
H52 H 0.5956 0.3411 0.6944 0.082 Uiso 1 1 calc R . . 
C53 C 0.65168(19) 0.121(2) 0.6950(3) 0.072(3) Uani 1 1 d . . . 
C54 C 0.6958(2) 0.090(2) 0.7175(3) 0.089(3) Uani 1 1 d . . . 
H54 H 0.7141 -0.0498 0.7111 0.107 Uiso 1 1 calc R . . 
C55 C 0.7118(2) 0.262(2) 0.7484(3) 0.076(3) Uani 1 1 d . . . 
H55 H 0.7413 0.2399 0.7627 0.091 Uiso 1 1 calc R . . 
C56 C 0.6360(2) -0.0634(19) 0.6593(3) 0.072(2) Uani 1 1 d . . . 
H56A H 0.6522 -0.2267 0.6648 0.086 Uiso 1 1 calc R . . 
H56B H 0.6035 -0.0977 0.6601 0.086 Uiso 1 1 calc R . . 
N1 N 0.69039(15) 0.1146(14) 0.6129(2) 0.0638(19) Uani 1 1 d . . . 
N2 N 0.77048(15) 0.3164(14) 0.5954(2) 0.0630(18) Uani 1 1 d . . . 
N3 N 0.89420(19) 0.919(3) 0.9045(2) 0.171(7) Uani 1 1 d . . . 
N4 N 0.99290(19) 0.770(3) 0.8720(2) 0.166(7) Uani 1 1 d . . . 
O1 O 0.57089(12) 0.1969(13) 0.60499(17) 0.0758(17) Uani 1 1 d . . . 
O2 O 0.62663(15) 0.4427(14) 0.5851(2) 0.0778(18) Uani 1 1 d . . . 
O3 O 0.72248(15) -0.2754(14) 0.6291(2) 0.0759(17) Uani 1 1 d . . . 
O4 O 0.79883(14) 0.1438(12) 0.53728(19) 0.0702(16) Uani 1 1 d . . . 
O5 O 0.78561(14) 0.5662(12) 0.54195(19) 0.0683(15) Uani 1 1 d . . . 
O6 O 1.00814(15) 0.3065(16) 0.6617(2) 0.097(2) Uani 1 1 d . . . 
O7 O 1.0777(2) 1.209(3) 0.9123(2) 0.194(7) Uani 1 1 d . . . 
O8 O 1.03969(16) 0.932(3) 0.94944(19) 0.216(8) Uani 1 1 d . . . 
O9 O 0.9715(3) 1.199(5) 0.8707(4) 0.203(10) Uani 1 1 d . . . 
O10 O 0.8753(3) 0.477(5) 0.9114(4) 0.205(10) Uani 1 1 d . . . 
O11 O 0.8561(2) 0.786(3) 0.9561(2) 0.203(7) Uani 1 1 d . . . 
O12 O 0.67335(14) 0.7609(16) 0.81365(16) 0.090(2) Uani 1 1 d . . . 
 
loop_ 
 _atom_site_aniso_label 
 _atom_site_aniso_U_11 
 _atom_site_aniso_U_22 
 _atom_site_aniso_U_33 
 _atom_site_aniso_U_23 
 _atom_site_aniso_U_13 
 _atom_site_aniso_U_12 
C1 0.034(3) 0.041(5) 0.105(6) 0.010(4) 0.026(3) 0.010(3) 
C2 0.025(3) 0.081(8) 0.100(6) 0.007(6) 0.010(3) 0.011(4) 
C3 0.039(4) 0.116(11) 0.145(8) -0.009(7) 0.011(4) 0.026(5) 
C4 0.031(3) 0.084(8) 0.090(5) -0.004(6) 0.020(3) 0.009(4) 
C5 0.028(3) 0.057(6) 0.116(6) 0.021(5) 0.019(3) 0.015(3) 
C6 0.027(3) 0.055(6) 0.113(6) -0.002(6) 0.015(4) 0.007(4) 
C7 0.038(3) 0.071(7) 0.124(7) 0.002(6) 0.018(4) -0.008(4) 
C8 0.052(4) 0.065(7) 0.140(8) -0.006(6) 0.036(5) -0.003(5) 
C9 0.069(5) 0.075(9) 0.160(9) -0.020(7) 0.050(5) -0.002(5) 
C10 0.074(6) 0.115(11) 0.174(10) -0.020(9) 0.074(6) 0.013(7) 
C11 0.051(4) 0.073(8) 0.209(11) -0.020(8) 0.045(6) -0.002(5) 
C12 0.042(4) 0.103(12) 0.299(16) -0.064(12) 0.021(7) 0.008(6) 
C13 0.055(5) 0.112(12) 0.220(12) -0.081(10) 0.022(6) 0.011(6) 
C14 0.035(3) 0.092(8) 0.122(7) 0.007(6) 0.026(4) 0.009(4) 
C15 0.027(3) 0.091(8) 0.103(6) 0.004(5) 0.005(3) 0.010(4) 
C16 0.029(3) 0.129(10) 0.115(6) -0.010(6) 0.023(4) 0.003(4) 
C17 0.046(4) 0.119(10) 0.093(6) -0.017(6) 0.017(4) -0.004(5) 
C18 0.035(3) 0.092(8) 0.097(6) 0.018(6) 0.023(4) 0.018(4) 
C19 0.031(3) 0.114(9) 0.098(6) 0.010(6) 0.010(3) 0.007(4) 
C20 0.025(3) 0.090(8) 0.113(6) 0.019(6) 0.021(3) 0.013(4) 
C21 0.035(3) 0.102(9) 0.096(6) 0.020(6) 0.026(4) 0.014(4) 
C22 0.034(3) 0.128(10) 0.075(5) 0.027(6) 0.020(3) 0.009(5) 
C23 0.023(3) 0.209(14) 0.093(6) 0.033(8) 0.011(4) 0.000(5) 
C24 0.027(3) 0.219(15) 0.085(6) 0.058(8) 0.009(4) 0.013(6) 
C25 0.029(3) 0.275(18) 0.068(5) 0.005(8) 0.017(3) -0.013(7) 
C26 0.023(3) 0.150(10) 0.072(5) 0.016(6) 0.004(3) -0.004(4) 
C27 0.032(3) 0.105(9) 0.080(5) 0.023(6) 0.007(3) -0.003(4) 
C28 0.035(3) 0.31(2) 0.062(5) -0.003(8) 0.009(3) -0.021(7) 
C29 0.027(3) 0.43(3) 0.058(5) 0.012(10) 0.000(3) -0.039(8) 
C30 0.025(4) 0.39(3) 0.081(7) -0.010(11) 0.000(4) -0.002(8) 
C31 0.062(5) 0.47(4) 0.073(6) -0.060(12) -0.015(4) 0.035(11) 
C32 0.023(6) 0.54(5) 0.051(6) 0.013(15) -0.002(4) -0.040(12) 
C33 0.026(3) 0.36(2) 0.050(4) 0.035(8) 0.002(3) -0.021(7) 
C34 0.070(7) 0.41(4) 0.041(6) 0.030(13) 0.004(5) -0.048(15) 
C35 0.163(11) 0.30(3) 0.103(8) -0.012(12) 0.086(8) -0.021(14) 
C36 0.051(5) 0.34(3) 0.076(7) -0.007(11) -0.001(5) -0.018(9) 
C37 0.047(5) 0.35(3) 0.115(9) 0.037(13) -0.006(6) -0.026(9) 
C38 0.052(5) 0.35(3) 0.086(8) 0.039(12) -0.014(5) -0.026(10) 
C39 0.119(9) 0.28(2) 0.065(7) -0.033(10) 0.007(6) -0.042(13) 
C40 0.112(8) 0.26(2) 0.059(6) -0.005(9) 0.005(5) -0.011(10) 
C41 0.085(7) 0.31(3) 0.070(7) 0.062(11) -0.003(6) -0.009(11) 
C42 0.028(3) 0.32(2) 0.051(4) 0.020(8) -0.002(3) -0.036(7) 
C43 0.032(3) 0.228(14) 0.049(4) 0.010(7) 0.008(3) 0.001(5) 
C44 0.046(4) 0.281(18) 0.037(4) -0.005(7) -0.002(3) -0.017(7) 
C45 0.031(3) 0.236(14) 0.049(4) 0.012(7) 0.015(3) -0.004(5) 
C46 0.035(3) 0.158(11) 0.053(4) 0.029(6) 0.002(3) 0.003(5) 
C47 0.028(3) 0.119(9) 0.062(4) 0.024(5) 0.006(3) 0.013(4) 
C48 0.035(3) 0.181(12) 0.043(4) 0.026(6) 0.007(3) 0.013(5) 
C49 0.025(3) 0.125(9) 0.073(5) 0.017(6) 0.012(3) 0.002(4) 
C50 0.019(3) 0.120(9) 0.078(5) 0.011(6) 0.006(3) 0.009(4) 
C51 0.024(3) 0.112(9) 0.079(5) 0.018(6) 0.016(3) 0.013(4) 
C52 0.029(3) 0.093(8) 0.085(5) 0.005(5) 0.010(3) -0.003(4) 
C53 0.028(3) 0.095(8) 0.096(6) 0.032(6) 0.022(3) 0.012(4) 
C54 0.023(3) 0.111(9) 0.136(8) 0.035(8) 0.021(4) 0.018(4) 
C55 0.027(3) 0.121(10) 0.080(5) 0.014(6) 0.005(3) 0.008(5) 
C56 0.039(3) 0.053(6) 0.126(7) 0.002(6) 0.019(4) 0.010(4) 
N1 0.029(2) 0.064(5) 0.101(4) -0.002(4) 0.021(2) 0.008(3) 
N2 0.025(2) 0.056(5) 0.109(5) 0.009(4) 0.013(3) 0.003(3) 
N3 0.032(3) 0.42(2) 0.054(4) 0.037(8) 0.001(3) -0.028(7) 
N4 0.027(3) 0.41(2) 0.065(4) 0.022(8) 0.003(3) -0.022(7) 
O1 0.0250(19) 0.080(5) 0.124(4) 0.008(3) 0.016(2) 0.005(2) 
O2 0.039(3) 0.067(5) 0.128(5) 0.011(4) 0.015(3) 0.002(3) 
O3 0.043(2) 0.051(4) 0.138(5) 0.015(4) 0.028(3) 0.003(3) 
O4 0.038(2) 0.058(4) 0.117(4) -0.008(3) 0.021(2) -0.004(2) 
O5 0.040(2) 0.047(4) 0.122(4) 0.000(3) 0.022(2) 0.004(2) 
O6 0.037(2) 0.131(7) 0.127(4) -0.005(4) 0.028(3) 0.011(3) 
O7 0.044(3) 0.44(2) 0.095(5) -0.023(8) -0.007(3) -0.033(7) 
O8 0.042(3) 0.55(2) 0.054(3) 0.006(8) -0.003(3) 0.006(7) 
O9 0.027(4) 0.50(3) 0.085(5) -0.044(10) 0.007(3) -0.046(9) 
O10 0.064(5) 0.44(3) 0.121(8) -0.037(11) 0.041(5) -0.042(10) 
O11 0.071(4) 0.47(2) 0.067(4) -0.034(8) 0.025(3) -0.090(8) 
O12 0.032(2) 0.157(8) 0.081(3) 0.004(4) 0.008(2) -0.003(3) 
 
_geom_special_details 
; 
 All esds (except the esd in the dihedral angle between two l.s. planes) 
 are estimated using the full covariance matrix.  The cell esds are taken 
 into account individually in the estimation of esds in distances, angles 
 and torsion angles; correlations between esds in cell parameters are only 
 used when they are defined by crystal symmetry.  An approximate (isotropic) 
 treatment of cell esds is used for estimating esds involving l.s. planes. 
; 
 
loop_ 
 _geom_bond_atom_site_label_1 
 _geom_bond_atom_site_label_2 
 _geom_bond_distance 
 _geom_bond_site_symmetry_2 
 _geom_bond_publ_flag 
C1 C56 1.503(11) . ? 
C1 N1 1.507(8) . ? 
C1 C2 1.519(12) . ? 
C2 O2 1.193(11) . ? 
C2 O1 1.327(8) . ? 
C3 O1 1.472(12) . ? 
C4 O3 1.226(11) . ? 
C4 N1 1.351(11) . ? 
C4 C5 1.534(10) . ? 
C5 N2 1.444(11) . ? 
C5 C14 1.532(11) . ? 
C6 O4 1.215(11) . ? 
C6 N2 1.347(10) . ? 
C6 O5 1.353(10) . ? 
C7 O5 1.452(9) . ? 
C7 C8 1.514(10) . ? 
C8 C9 1.355(14) . ? 
C8 C13 1.369(14) . ? 
C9 C10 1.443(13) . ? 
C10 C11 1.319(16) . ? 
C11 C12 1.373(16) . ? 
C12 C13 1.408(12) . ? 
C14 C15 1.529(9) . ? 
C15 C16 1.369(10) . ? 
C15 C20 1.379(11) . ? 
C16 C17 1.374(10) . ? 
C17 C18 1.395(11) . ? 
C18 C19 1.397(9) . ? 
C18 C21 1.513(10) . ? 
C19 C20 1.405(10) . ? 
C21 O6 1.229(9) . ? 
C21 C22 1.455(13) . ? 
C22 C23 1.374(11) . ? 
C22 C27 1.389(15) . ? 
C23 C24 1.346(15) . ? 
C24 C25 1.41(2) . ? 
C25 C26 1.420(12) . ? 
C25 C28 1.509(16) . ? 
C26 C27 1.396(12) . ? 
C28 C29 1.564(16) . ? 
C29 N4 1.485(10) . ? 
C29 C30 1.53(2) . ? 
C30 O7 1.23(2) . ? 
C30 O8 1.327(14) . ? 
C31 O8 1.426(18) . ? 
C32 O9 1.10(4) . ? 
C32 N4 1.53(4) . ? 
C32 C33 1.556(13) . ? 
C33 N3 1.447(11) . ? 
C33 C42 1.542(15) . ? 
C34 O10 1.27(3) . ? 
C34 O11 1.31(2) . ? 
C34 N3 1.39(3) . ? 
C35 O11 1.49(2) . ? 
C35 C36 1.566(19) . ? 
C36 C37 1.355(19) . ? 
C36 C41 1.36(3) . ? 
C37 C38 1.38(2) . ? 
C38 C39 1.41(3) . ? 
C39 C40 1.38(2) . ? 
C40 C41 1.401(19) . ? 
C42 C43 1.521(11) . ? 
C43 C48 1.379(14) . ? 
C43 C44 1.391(10) . ? 
C44 C45 1.398(12) . ? 
C45 C46 1.381(14) . ? 
C46 C47 1.383(10) . ? 
C46 C49 1.537(9) . ? 
C47 C48 1.381(11) . ? 
C49 O12 1.247(9) . ? 
C49 C50 1.458(13) . ? 
C50 C55 1.392(14) . ? 
C50 C51 1.405(8) . ? 
C51 C52 1.382(12) . ? 
C52 C53 1.395(13) . ? 
C53 C54 1.433(10) . ? 
C53 C56 1.514(13) . ? 
C54 C55 1.370(14) . ? 
 
loop_ 
 _geom_angle_atom_site_label_1 
 _geom_angle_atom_site_label_2 
 _geom_angle_atom_site_label_3 
 _geom_angle 
 _geom_angle_site_symmetry_1 
 _geom_angle_site_symmetry_3 
 _geom_angle_publ_flag 
C56 C1 N1 111.5(6) . . ? 
C56 C1 C2 113.3(6) . . ? 
N1 C1 C2 105.2(7) . . ? 
O2 C2 O1 126.5(8) . . ? 
O2 C2 C1 124.7(6) . . ? 
O1 C2 C1 108.7(9) . . ? 
O3 C4 N1 125.5(7) . . ? 
O3 C4 C5 120.5(7) . . ? 
N1 C4 C5 114.0(9) . . ? 
N2 C5 C14 110.5(8) . . ? 
N2 C5 C4 115.3(6) . . ? 
C14 C5 C4 106.6(6) . . ? 
O4 C6 N2 126.4(9) . . ? 
O4 C6 O5 123.0(8) . . ? 
N2 C6 O5 110.6(8) . . ? 
O5 C7 C8 111.0(7) . . ? 
C9 C8 C13 117.9(8) . . ? 
C9 C8 C7 124.8(10) . . ? 
C13 C8 C7 117.3(9) . . ? 
C8 C9 C10 119.3(11) . . ? 
C11 C10 C9 121.8(10) . . ? 
C10 C11 C12 119.6(9) . . ? 
C11 C12 C13 118.7(12) . . ? 
C8 C13 C12 122.5(10) . . ? 
C15 C14 C5 114.4(6) . . ? 
C16 C15 C20 118.0(6) . . ? 
C16 C15 C14 125.1(8) . . ? 
C20 C15 C14 116.8(6) . . ? 
C15 C16 C17 123.2(8) . . ? 
C16 C17 C18 119.1(7) . . ? 
C17 C18 C19 119.1(6) . . ? 
C17 C18 C21 119.5(6) . . ? 
C19 C18 C21 121.4(8) . . ? 
C18 C19 C20 119.6(8) . . ? 
C15 C20 C19 120.9(7) . . ? 
O6 C21 C22 122.2(6) . . ? 
O6 C21 C18 117.6(9) . . ? 
C22 C21 C18 119.6(6) . . ? 
C23 C22 C27 116.8(10) . . ? 
C23 C22 C21 119.5(10) . . ? 
C27 C22 C21 123.4(7) . . ? 
C24 C23 C22 120.6(11) . . ? 
C23 C24 C25 123.6(8) . . ? 
C24 C25 C26 116.8(10) . . ? 
C24 C25 C28 127.6(9) . . ? 
C26 C25 C28 115.6(12) . . ? 
C27 C26 C25 117.2(10) . . ? 
C22 C27 C26 124.3(7) . . ? 
C25 C28 C29 108.2(12) . . ? 
N4 C29 C30 112.2(9) . . ? 
N4 C29 C28 112.7(7) . . ? 
C30 C29 C28 106.2(14) . . ? 
O7 C30 O8 123.5(13) . . ? 
O7 C30 C29 124.4(10) . . ? 
O8 C30 C29 112.0(16) . . ? 
O9 C32 N4 125.2(15) . . ? 
O9 C32 C33 128(3) . . ? 
N4 C32 C33 107(2) . . ? 
N3 C33 C42 111.1(9) . . ? 
N3 C33 C32 107.5(10) . . ? 
C42 C33 C32 107.3(13) . . ? 
O10 C34 O11 122(2) . . ? 
O10 C34 N3 128.2(18) . . ? 
O11 C34 N3 109(2) . . ? 
O11 C35 C36 105.5(16) . . ? 
C37 C36 C41 121.9(14) . . ? 
C37 C36 C35 120(2) . . ? 
C41 C36 C35 118.1(14) . . ? 
C36 C37 C38 120.7(19) . . ? 
C37 C38 C39 116.4(13) . . ? 
C40 C39 C38 124.1(13) . . ? 
C39 C40 C41 115.5(16) . . ? 
C36 C41 C40 121.2(12) . . ? 
C43 C42 C33 112.1(10) . . ? 
C48 C43 C44 117.5(7) . . ? 
C48 C43 C42 122.1(7) . . ? 
C44 C43 C42 120.4(9) . . ? 
C43 C44 C45 120.9(9) . . ? 
C46 C45 C44 119.7(7) . . ? 
C45 C46 C47 120.2(7) . . ? 
C45 C46 C49 117.3(6) . . ? 
C47 C46 C49 122.2(8) . . ? 
C48 C47 C46 118.9(8) . . ? 
C43 C48 C47 122.8(6) . . ? 
O12 C49 C50 120.8(6) . . ? 
O12 C49 C46 116.4(9) . . ? 
C50 C49 C46 122.4(6) . . ? 
C55 C50 C51 117.7(9) . . ? 
C55 C50 C49 124.3(6) . . ? 
C51 C50 C49 117.9(8) . . ? 
C52 C51 C50 120.7(8) . . ? 
C51 C52 C53 121.8(7) . . ? 
C52 C53 C54 117.2(9) . . ? 
C52 C53 C56 123.9(6) . . ? 
C54 C53 C56 119.0(8) . . ? 
C55 C54 C53 120.1(9) . . ? 
C54 C55 C50 122.4(7) . . ? 
C1 C56 C53 115.1(8) . . ? 
C4 N1 C1 120.9(8) . . ? 
C6 N2 C5 117.6(7) . . ? 
C34 N3 C33 118.9(16) . . ? 
C29 N4 C32 114.1(16) . . ? 
C2 O1 C3 113.1(8) . . ? 
C6 O5 C7 115.4(7) . . ? 
C30 O8 C31 115.5(15) . . ? 
C34 O11 C35 113.7(18) . . ? 
 
loop_ 
 _geom_torsion_atom_site_label_1 
 _geom_torsion_atom_site_label_2 
 _geom_torsion_atom_site_label_3 
 _geom_torsion_atom_site_label_4 
 _geom_torsion 
 _geom_torsion_site_symmetry_1 
 _geom_torsion_site_symmetry_2 
 _geom_torsion_site_symmetry_3 
 _geom_torsion_site_symmetry_4 
 _geom_torsion_publ_flag 
C56 C1 C2 O2 130.3(9) . . . . ? 
N1 C1 C2 O2 8.3(12) . . . . ? 
C56 C1 C2 O1 -52.1(9) . . . . ? 
N1 C1 C2 O1 -174.1(6) . . . . ? 
O3 C4 C5 N2 163.9(8) . . . . ? 
N1 C4 C5 N2 -17.6(10) . . . . ? 
O3 C4 C5 C14 -73.0(10) . . . . ? 
N1 C4 C5 C14 105.5(8) . . . . ? 
O5 C7 C8 C9 112.1(11) . . . . ? 
O5 C7 C8 C13 -68.7(13) . . . . ? 
C13 C8 C9 C10 1.4(17) . . . . ? 
C7 C8 C9 C10 -179.4(10) . . . . ? 
C8 C9 C10 C11 1.4(18) . . . . ? 
C9 C10 C11 C12 -4(2) . . . . ? 
C10 C11 C12 C13 4(2) . . . . ? 
C9 C8 C13 C12 -1(2) . . . . ? 
C7 C8 C13 C12 179.3(12) . . . . ? 
C11 C12 C13 C8 -1(2) . . . . ? 
N2 C5 C14 C15 -61.2(9) . . . . ? 
C4 C5 C14 C15 172.8(8) . . . . ? 
C5 C14 C15 C16 -17.7(14) . . . . ? 
C5 C14 C15 C20 165.0(8) . . . . ? 
C20 C15 C16 C17 -0.2(16) . . . . ? 
C14 C15 C16 C17 -177.5(11) . . . . ? 
C15 C16 C17 C18 2.7(17) . . . . ? 
C16 C17 C18 C19 -3.8(16) . . . . ? 
C16 C17 C18 C21 177.8(10) . . . . ? 
C17 C18 C19 C20 2.6(14) . . . . ? 
C21 C18 C19 C20 -179.0(9) . . . . ? 
C16 C15 C20 C19 -1.0(14) . . . . ? 
C14 C15 C20 C19 176.4(9) . . . . ? 
C18 C19 C20 C15 -0.2(14) . . . . ? 
C17 C18 C21 O6 -26.0(13) . . . . ? 
C19 C18 C21 O6 155.7(10) . . . . ? 
C17 C18 C21 C22 163.0(10) . . . . ? 
C19 C18 C21 C22 -15.4(14) . . . . ? 
O6 C21 C22 C23 -31.9(15) . . . . ? 
C18 C21 C22 C23 138.6(9) . . . . ? 
O6 C21 C22 C27 141.6(9) . . . . ? 
C18 C21 C22 C27 -47.8(13) . . . . ? 
C27 C22 C23 C24 8.8(14) . . . . ? 
C21 C22 C23 C24 -177.3(9) . . . . ? 
C22 C23 C24 C25 -7.6(17) . . . . ? 
C23 C24 C25 C26 1.4(16) . . . . ? 
C23 C24 C25 C28 -178.1(10) . . . . ? 
C24 C25 C26 C27 2.9(13) . . . . ? 
C28 C25 C26 C27 -177.5(8) . . . . ? 
C23 C22 C27 C26 -4.4(13) . . . . ? 
C21 C22 C27 C26 -178.1(8) . . . . ? 
C25 C26 C27 C22 -1.4(12) . . . . ? 
C24 C25 C28 C29 -79.8(12) . . . . ? 
C26 C25 C28 C29 100.7(12) . . . . ? 
C25 C28 C29 N4 -51.6(17) . . . . ? 
C25 C28 C29 C30 -174.9(9) . . . . ? 
N4 C29 C30 O7 -134.2(14) . . . . ? 
C28 C29 C30 O7 -10.6(17) . . . . ? 
N4 C29 C30 O8 48.1(17) . . . . ? 
C28 C29 C30 O8 171.7(10) . . . . ? 
O9 C32 C33 N3 -75(2) . . . . ? 
N4 C32 C33 N3 106.2(14) . . . . ? 
O9 C32 C33 C42 44(2) . . . . ? 
N4 C32 C33 C42 -134.2(11) . . . . ? 
O11 C35 C36 C37 -128.0(15) . . . . ? 
O11 C35 C36 C41 53.2(16) . . . . ? 
C41 C36 C37 C38 3(2) . . . . ? 
C35 C36 C37 C38 -176.1(14) . . . . ? 
C36 C37 C38 C39 -1(2) . . . . ? 
C37 C38 C39 C40 1(2) . . . . ? 
C38 C39 C40 C41 -4(2) . . . . ? 
C37 C36 C41 C40 -5(2) . . . . ? 
C35 C36 C41 C40 173.6(14) . . . . ? 
C39 C40 C41 C36 5(2) . . . . ? 
N3 C33 C42 C43 -66.0(15) . . . . ? 
C32 C33 C42 C43 176.8(14) . . . . ? 
C33 C42 C43 C48 -102.4(12) . . . . ? 
C33 C42 C43 C44 76.4(17) . . . . ? 
C48 C43 C44 C45 1.5(18) . . . . ? 
C42 C43 C44 C45 -177.3(12) . . . . ? 
C43 C44 C45 C46 -0.2(19) . . . . ? 
C44 C45 C46 C47 -1.7(17) . . . . ? 
C44 C45 C46 C49 -176.1(10) . . . . ? 
C45 C46 C47 C48 2.2(15) . . . . ? 
C49 C46 C47 C48 176.3(9) . . . . ? 
C44 C43 C48 C47 -1.0(17) . . . . ? 
C42 C43 C48 C47 177.9(11) . . . . ? 
C46 C47 C48 C43 -0.9(15) . . . . ? 
C45 C46 C49 O12 13.5(13) . . . . ? 
C47 C46 C49 O12 -160.8(9) . . . . ? 
C45 C46 C49 C50 -173.6(10) . . . . ? 
C47 C46 C49 C50 12.2(14) . . . . ? 
O12 C49 C50 C55 -150.3(9) . . . . ? 
C46 C49 C50 C55 37.0(13) . . . . ? 
O12 C49 C50 C51 25.0(13) . . . . ? 
C46 C49 C50 C51 -147.7(8) . . . . ? 
C55 C50 C51 C52 -2.4(12) . . . . ? 
C49 C50 C51 C52 -178.0(8) . . . . ? 
C50 C51 C52 C53 -0.4(13) . . . . ? 
C51 C52 C53 C54 3.3(12) . . . . ? 
C51 C52 C53 C56 -176.6(8) . . . . ? 
C52 C53 C54 C55 -3.5(12) . . . . ? 
C56 C53 C54 C55 176.4(8) . . . . ? 
C53 C54 C55 C50 0.8(14) . . . . ? 
C51 C50 C55 C54 2.2(13) . . . . ? 
C49 C50 C55 C54 177.5(8) . . . . ? 
N1 C1 C56 C53 50.8(8) . . . . ? 
C2 C1 C56 C53 -67.6(8) . . . . ? 
C52 C53 C56 C1 84.7(8) . . . . ? 
C54 C53 C56 C1 -95.3(9) . . . . ? 
O3 C4 N1 C1 -0.8(12) . . . . ? 
C5 C4 N1 C1 -179.2(6) . . . . ? 
C56 C1 N1 C4 63.5(9) . . . . ? 
C2 C1 N1 C4 -173.3(7) . . . . ? 
O4 C6 N2 C5 4.0(10) . . . . ? 
O5 C6 N2 C5 -176.0(5) . . . . ? 
C14 C5 N2 C6 129.1(6) . . . . ? 
C4 C5 N2 C6 -109.9(7) . . . . ? 
O10 C34 N3 C33 15(2) . . . . ? 
O11 C34 N3 C33 -174.4(9) . . . . ? 
C42 C33 N3 C34 111.5(14) . . . . ? 
C32 C33 N3 C34 -131.3(17) . . . . ? 
C30 C29 N4 C32 54.9(15) . . . . ? 
C28 C29 N4 C32 -65.0(15) . . . . ? 
O9 C32 N4 C29 0(2) . . . . ? 
C33 C32 N4 C29 178.1(7) . . . . ? 
O2 C2 O1 C3 -2.8(13) . . . . ? 
C1 C2 O1 C3 179.6(7) . . . . ? 
O4 C6 O5 C7 -6.9(9) . . . . ? 
N2 C6 O5 C7 173.0(5) . . . . ? 
C8 C7 O5 C6 -69.3(9) . . . . ? 
O7 C30 O8 C31 -3(2) . . . . ? 
C29 C30 O8 C31 174.9(11) . . . . ? 
O10 C34 O11 C35 -3(2) . . . . ? 
N3 C34 O11 C35 -174.6(10) . . . . ? 
C36 C35 O11 C34 171.1(11) . . . . ? 
 
_diffrn_measured_fraction_theta_max    0.969 
_diffrn_reflns_theta_full              25.49 
_diffrn_measured_fraction_theta_full   0.969 
_refine_diff_density_max    0.316 
_refine_diff_density_min   -0.271 
_refine_diff_density_rms    0.063 
